# Supplementary material for: Production of BP178, a derivative of the synthetic antibacterial peptide BP100, in the rice seed endosperm
Source: BMC Plant Biol. 2017 Mar 14;17:63. doi: 10.1186/s12870-017-1011-9 (PMC5351061; doi:10.1186/s12870-017-1011-9)
Supplement: Additional file 2: — Antibacterial, hemolytic and phytotoxic activity of antimicrobial peptides of interest in this study. (XLSX 12 kb) [file 12870_2017_1011_MOESM2_ESM.xlsx]

## Sheet: Hoja1
	Additional file 2 Antibacterial, hemolytic and phytotoxic activity of antimicrobial peptides of interest in this study
							Cytotoxicityb (%)
	Code		Sequence	#Aa	Total net charge	Antibacterial activity MICa (µM)	Hemolysisa at 150 µM	Phytotoxicity 50 µM
	Cec A		KWKLFKKIEKVGQNIRDGIIKAGPAVAVVGQATQIAK-OH	37	6+	<1.0	<1.0	163.6
	Melittin		GIGAVLKVLTTGLPALISWIKRKRQQ-OH	26	5+	1.0-20.8	100.0	100.0
	Magainin		GIGKFLHSAKKFGKAFVGEIMNS-OH	23	4+	6.2-25.0	15.0	0.0
	Cec A-KDEL		KWKLFKKIEKVGQNIRDGIIKAGPAVAVVGQATQIAK- KDEL-OH	41	5+	0.6-1.3	<1.0	85.5
	BP134		KKLFKKILKYL-OH	11	5+	7.5-20.0	7.8	85.0
	BP178		KKLFKKILKYL - AGPA - GIGKFLHSAK - KDEL-OH	29	7+	2.5-5.0	3.4	121.8
	(a) Minimal inhibitory concentrations (MICs) were determined against Erwinia amylovora, Pseudomonas syringae pv. syringae and Xanthomonas axonopodis pv. vesicatoria, and presented as the range for the three pathogens. (b) Hemolysis and phytotoxicity values are given in percentage with respect to the highly cytotoxic melittin. MIC values for Cec A, BP134 and BP178 peptides were taken from previous…
