# Supplementary material for: Production of BP178, a derivative of the synthetic antibacterial peptide BP100, in the rice seed endosperm
Source: BMC Plant Biol. 2017 Mar 14;17:63. doi: 10.1186/s12870-017-1011-9 (PMC5351061; doi:10.1186/s12870-017-1011-9)
Supplement: Additional file 6: — Oligonucleotides used to amplify the rice seed promoter and its signal peptide coding region, the BP178 gene and the nopaline synthase terminator. (XLS 37 kb) [file 12870_2017_1011_MOESM6_ESM.xls]

## Sheet: primers
Additional file 6 Oligonucleotides used to amplify the rice seed promoter and its signal peptide coding region, the BP178 gene and the nopaline synthase terminator
Construct	Primer code	Sequence (5’-3’)	Restriction site
pGluB1:BP178:nos	Promoter
	promGluB1fwd	GGGGTACCTCTAGACAGATTCTTGCTACCAA	Kpn I
	promGluB1rev	CCGGATCC GAGCTC AAGCTTCTTGGCCATA	BamH I-Sac I-Hind IIIa
		GAACCATGGCATAAT
	Peptide
	BP178GluB1fwd	GG AAGCTT TTCAAGAAGATCCTCA	Hind III
	BP178GluB1rev	CC AAGCTT ATTACTAGAGCTCGTCCTT	Hind III
	Terminator
	nosGluB1fwd	GG AAGCTT CGGGGATCGTTCAAACATTTGGCAA	Hind III
	nos2rev	CC GGTACC GTTTGACAGCTTATCATCGGATCTA	Kpn I
pGluB4:BP178:nos	Promoter
	promGluB4fwd	GG GGTACC TACAGGGTTCCTTGCGTGAAGAA	Kpn I
	promGluB4rev	CC GAGCTC GGATCCATGGCATAGGAGAAGAA	Sac I-BamH I
	Peptide
	BP178GluB4fwd	GG GGATCC ATGGCCAAGAAGCTCTTCAAGAAGAT	BamH I
	BP178GluB4rev	CC GGATCC ATTACTAGAGCTCGTCCTT	BamH I
	Terminator
	nosGluB4fwd	GG GGATCC CGGGGATCGTTCAAACATTTGGCAA	BamH I
	nos2rev	CC GGTACC GTTTGACAGCTTATCATCGGATCTA	Kpn I
pGlb1:BP178:nos	Promoter
	promGlb2fwdb	GG GGTACC TGGAGGGAGGAGAGGGGAGA	Kpn I
	promGlb2revb	CC GGATCC GGCGCCGGAGATGGCCACCAT	BamH I-Nar I
	promGlb1fwdb	GGAGGAGAGGGGAGAGATGGTGAGAGAGGAGGAAGAAGAGGA	No RS
	promGlb1revb	GGAGATGGCCACCATGGCCGCCATGAGCGCCGCCGCGAAGAA	No RS
	Peptide
	BP178Glb1fwd	GG GGCGCC AAGAAGCTCTTCAAGAAGAT	Nar I
	BP178Glb1rev	CC GGCGCC ATTACTAGAGCTCGTCCTT	Nar I
	Terminator
	nosGlb1fwd	GG GGCGCC CGGGGATCGTTCAAACATTTGGCAA	Nar I
	nos1rev	CC GAGCTC GTTTGACAGCTTATCATCGGATCTA	Sac I
Restriction sites used for cloning purpose are underlined. No RS, no incorporation of restriction sites to the 5’ terminal end of the oligonucleotide primer sequence; F, forward sequence; R, reverse sequence. (a) Hind III restriction site was added to 5’ terminal of the oligonucleotide sequence when BP178 was cloned between the signal peptide and the terminator sequence. (b) Two consecutive round…
