# Supplementary material for: Production of BP178, a derivative of the synthetic antibacterial peptide BP100, in the rice seed endosperm
Source: BMC Plant Biol. 2017 Mar 14;17:63. doi: 10.1186/s12870-017-1011-9 (PMC5351061; doi:10.1186/s12870-017-1011-9)
Supplement: Additional file 7: — Oligonucleotides used for quantitative polymerase chain reaction. (XLSX 11 kb) [file 12870_2017_1011_MOESM7_ESM.xlsx]

## Sheet: Hoja1
	Additional file 7 Specific oligonucleotides used for quantitative chain reaction
	Construct	Primer code	Sequence (5'-3')	Primer binding site
	pGluB1:BP178:nos	QPG1BP178_F	TAGCATGGCGAGTTCCGTTTTC	Promoter_SP
		QPG1BP178_R	GCGAGGTACTTGAGGATCTTCTTG	BP178_KDEL
	pGluB4:BP178:nos	QPG4BP178_F	ACTTTTGTGTTCTTCTCCTATGCC	SP
		QPG4BP178_R	TTGCCAAATGTTTGAACGATCCC	nos
	pGlb1:BP178:nos	QPGLBBP178_F	CGCCATCATCTCATCATCAGTTC	Promoter
		QPGLBBP178_R	GCGAGGTACTTGAGGATCTTCTTG	BP178_KDEL
	SP, signal peptide
