# Supplementary material for: Production of BP178, a derivative of the synthetic antibacterial peptide BP100, in the rice seed endosperm
Source: BMC Plant Biol. 2017 Mar 14;17:63. doi: 10.1186/s12870-017-1011-9 (PMC5351061; doi:10.1186/s12870-017-1011-9)
Supplement: Additional file 8: — Selected transitions and parameters used in MS analysis of the BP178 peptide produced in rice seeds. (XLSX 10 kb) [file 12870_2017_1011_MOESM8_ESM.xlsx]

## Sheet: Hoja1
			Additonal file 8 Selected transitions and parameters used in MS analysis of the BP178 peptide produced in rice seeds
			Peptide	Precursor ion (m/z)	Charge	DP (V)	Product ion (m/z)	CE (V)
			BP178	474.0	2	100	0783.4	23
							0670.3	26
							0599.3	29
							0542.3	27
			m/z, mass to charge ratio; DP, declustering potential; CE, collision energy
